# Supplementary material for: Critically Ill Patients with Newly Diagnosed Anti-Neutrophil Cytoplasmic Antibody-Associated Vasculitis: Case Series and Literature Review
Source: J Clin Med. 2024 Sep 25;13(19):5688. doi: 10.3390/jcm13195688 (PMC11477170; doi:10.3390/jcm13195688)
Supplement: Supplementary file 1 [file jcm-13-05688-s001.zip]

Archive with 3 entries (3 files):
- Rukavina et al.2024_SupplementaryS1_rev_24_09.pdf
- Rukavina et al.2024_SupplementaryS2_rev1309.pdf
- Rukavina et al.2024_SupplementaryS3_rev_24_09.pdf
